# Supplementary material for: High prevalence of chronic kidney disease and its related risk factors in rural areas of Northeast Thailand
Source: Sci Rep. 2022 Oct 28;12:18188. doi: 10.1038/s41598-022-22538-w (PMC9616930; doi:10.1038/s41598-022-22538-w)
Supplement: Supplementary file 2 — Supplementary Information 2. [file 41598_2022_22538_MOESM2_ESM.xlsx]

## Sheet: Overall
Age groups	<20		20-29		30-39		40-49		50-59		60-69		70-79		>=80		Total
Sex	Male	Female	Male	Female	Male	Female	Male	Female	Male	Female	Male	Female	Male	Female	Male	Female	Male	Female	total	%	%
2016
NE	2486246	2358031	1028353	1030257	1045561	1039551	1287423	1373471	1110607	1211382	722626	832037	341195	441173	123202	191320	8145213	8477222	16622435	49.0013	50.9987
Khon Kaen	201173	190185	93315	98642	87929	86427	106775	117239	95402	107923	62932	73969	28212	36794	8238	13214	683976	724393	1408369	48.5651	51.4349
Khok Samran	1125	1041	379	403	361	346	519	535	556	609	364	416	131	186	34	55	3469	3591	7060	49.136	50.864
Don Chang	622	625	359	375	406	358	431	446	310	327	165	195	77	141	23	41	2393	2508	4901	48.8268	51.1732
2017
NE	2417831	2287530	1065583	1065134	1013791	997452	1270860	1350884	1134643	1237177	753751	865384	363921	465082	134024	209272	8154404	8477915	16632319	49.0275	50.9725
Khon Kaen	193163	181093	96062	102030	85451	83342	104197	113814	96677	109066	65632	76587	30809	39590	9783	15408	681774	720930	1402704	48.6043	51.3957
Khok Samran	1110	1017	400	435	357	321	507	531	558	624	391	425	146	208	41	66	3510	3627	7137	49.1803	50.8197
Don Chang	612	604	352	377	407	356	433	447	318	353	177	204	86	144	26	47	2411	2532	4943	48.776	51.224
2018
NE	2394773	2263946	1092612	1082336	974461	943235	1242482	1317402	1157342	1260963	780347	896145	384438	487699	141604	222352	8168059	8474078	16642137	49.0806	50.9194
Khon Kaen	185767	173063	101890	107998	86307	83630	103774	112360	100691	113046	69021	80141	34087	43080	11533	17877	693070	731195	1424265	48.6616	51.3384
Khok Samran	1067	972	443	475	349	306	483	508	569	635	404	443	173	237	50	71	3538	3647	7185	49.2415	50.7585
Don Chang	643	610	376	406	421	383	467	456	339	386	186	209	95	147	31	64	2558	2661	5219	49.0132	50.9868
2019
NE	2297740	2172614	1039579	1007770	918839	883154	1179148	1248987	1168770	1276446	793554	914485	399781	504878	148420	233264	7945831	8241598	16187429	49.0864	50.9136
Khon Kaen	174652	162075	85869	83615	79218	75794	96584	103822	99721	111686	69105	80373	35048	44040	11927	18451	652124	679856	1331980	48.959	51.041
Khok Samran	1025	914	493	506	344	303	432	504	601	620	420	468	189	239	55	86	3559	3640	7199	49.4374	50.5626
Don Chang	626	591	307	330	323	310	415	413	319	376	192	226	91	134	34	60	2307	2440	4747	48.5991	51.4009
This study
Age groups	<18		18-29		30-39		40-49		50-59		60-69		70-79		>=80		Total 2789 cases
Sex	Male	Female	Male	Female	Male	Female	Male	Female	Male	Female	Male	Female	Male	Female	Male	Female	Male	Female
	NA	NA	38	63	43	86	136	340	305	590	284	457	139	224	36	48	981	1808	2789	35.1739	64.8261
Age groups	<18		18-29		30-39		40-49		50-59		60-69		70-79		>=80		Total 2205 cases
Sex	Male	Female	Male	Female	Male	Female	Male	Female	Male	Female	Male	Female	Male	Female	Male	Female	Male	Female
	NA	NA	14	27	20	63	89	270	244	498	236	393	105	184	27	35	735	1470	2205	33.3333	66.6667

## Sheet: Age 20-70
Age groups	20-29			30-39			40-49			50-59			60-69			>= 70			Total					Khok Samran and Doncange
Sex	Male	Female	total	Male	Female	total	Male	Female	total	Male	Female	total	Male	Female	total	Male	Female	total	Male	Female	total	%	%
2016
NE	1028353	1030257	2058610	1045561	1039551	2085112	1287423	1373471	2660894	1110607	1211382	2321989	722626	832037	1554663	464397	632493	1096890	5658967	6119191	11778158	48.0463	51.9537
Khon Kaen	93315	98642	191957	87929	86427	174356	106775	117239	224014	95402	107923	203325	62932	73969	136901	36450	50008	86458	482803	534208	1017011	47.4727	52.5273
Khok Samran	379	403	782	361	346	707	519	535	1054	556	609	1165	364	416	780	165	241	406	2344	2550	4894	47.8954	52.1046
Don Chang	359	375	734	406	358	764	431	446	877	310	327	637	165	195	360	100	182	282	1771	1883	3654	48.4674	51.5326
Both districts	738	778	1516	767	704	1471	950	981	1931	866	936	1802	529	611	1140	265	423	688	4115	4433	8548	48.1399	51.8601
2017
NE	1065583	1065134	2130717	1013791	997452	2011243	1270860	1350884	2621744	1134643	1237177	2371820	753751	865384	1619135	497945	674354	1172299	5736573	6190385	11926958	48.0975	51.9025
Khon Kaen	96062	102030	198092	85451	83342	168793	104197	113814	218011	96677	109066	205743	65632	76587	142219	40592	54998	95590	488611	539837	1028448	47.5095	52.4905
Khok Samran	400	435	835	357	321	678	507	531	1038	558	624	1182	391	425	816	187	274	461	2400	2610	5010	47.9042	52.0958
Don Chang	352	377	729	407	356	763	433	447	880	318	353	671	177	204	381	112	191	303	1799	1928	3727	48.2694	51.7306
Both districts	752	812	1564	764	677	1441	940	978	1918	876	977	1853	568	629	1197	299	465	764	4199	4538	8737	48.06	51.94
2018
NE	1092612	1082336	2174948	974461	943235	1917696	1242482	1317402	2559884	1157342	1260963	2418305	780347	896145	1676492	526042	710051	1236093	5773286	6210132	11983418	48.1773	51.8227
Khon Kaen	101890	107998	209888	86307	83630	169937	103774	112360	216134	100691	113046	213737	69021	80141	149162	45620	60957	106577	507303	558132	1065435	47.6146	52.3854
Khok Samran	443	475	918	349	306	655	483	508	991	569	635	1204	404	443	847	223	308	531	2471	2675	5146	48.0179	51.9821
Don Chang	376	406	782	421	383	804	467	456	923	339	386	725	186	209	395	126	211	337	1915	2051	3966	48.2854	51.7146
Both districts	819	881	1700	770	689	1459	950	964	1914	908	1021	1929	590	652	1242	349	519	868	4386	4726	9112	48.1343	51.8657
2019
NE	1039579	1007770	2047349	918839	883154	1801993	1179148	1248987	2428135	1168770	1276446	2445216	793554	914485	1708039	548201	738142	1286343	5648091	6068984	11717075	48.2039	51.7961
Khon Kaen	85869	83615	169484	79218	75794	155012	96584	103822	200406	99721	111686	211407	69105	80373	149478	46975	62491	109466	477472	517781	995253	47.9749	52.0251
Khok Samran	493	506	999	344	303	647	432	504	936	601	620	1221	420	468	888	244	325	569	2534	2726	5260	48.1749	51.8251
Don Chang	307	330	637	323	310	633	415	413	828	319	376	695	192	226	418	125	194	319	1681	1849	3530	47.6204	52.3796
Both districts	800	836	1636	667	613	1280	847	917	1764	920	996	1916	612	694	1306	369	519	888	4215	4575	8790	47.9522	52.0478
This study
Age groups	18-29			30-39			40-49			50-59			60-69			>=70			Total 2789 cases		total	%	%
Sex	Male	Female	total	Male	Female	total	Male	Female		Male	Female		Male	Female		Male	Female		Male	Female
	38	63	101	43	86	129	136	340	476	305	590	895	284	457	741	175	272	447	981	1808	2789	35.1739	64.8261
Age groups	18-29			30-39			40-49			50-59			60-69			>=70			Total 2205 cases		total	%	%
Sex	Male	Female	total	Male	Female	total	Male	Female		Male	Female		Male	Female		Male	Female		Male	Female
	14	27	41	20	63	83	89	270	359	244	498	742	236	393	629	132	219	351	735	1470	2205	33.3333	66.6667

## Sheet: Age distribution
Age distribution
2016
NE	2058610	17.4782	KK	191957	18.8746	Khok Samran	782	15.9787	Don Chang	734	20.0876	Khok Samran	1516	17.7351
	2085112	17.7032		174356	17.144		707	14.4463		764	20.9086	and Don Chang	1471	17.2087
	2660894	22.5918		224014	22.0267		1054	21.5366		877	24.0011		1931	22.5901
	2321989	19.7144		203325	19.9924		1165	23.8047		637	17.433		1802	21.081
	1554663	13.1995		136901	13.4611		780	15.9379		360	9.85222		1140	13.3365
	1096890	9.31292		86458	8.50119		406	8.29587		282	7.71757		688	8.04867
Total	11778158	100		1017011	100		4894	100		3654	100		8548	100
2017
NE	2130717	17.8647	KK	198092	19.2613	Khok Samran	835	16.6667	Don Chang	729	19.56		1564	17.9009
	2011243	16.863		168793	16.4124		678	13.5329		763	20.4722		1441	16.4931
	2621744	21.9817		218011	21.1981		1038	20.7186		880	23.6115		1918	21.9526
	2371820	19.8862		205743	20.0052		1182	23.5928		671	18.0038		1853	21.2087
	1619135	13.5754		142219	13.8285		816	16.2874		381	10.2227		1197	13.7004
	1172299	9.82899		95590	9.29459		461	9.2016		303	8.12986		764	8.74442
Total	11926958	100		1028448	100		5010	100		3727	100		8737	100
2018
NE	2174948	18.1496	KK	209888	19.6997	Khok Samran	918	17.8391	Don Chang	782	19.7176		1700	18.6567
	1917696	16.0029		169937	15.95		655	12.7283		804	20.2723		1459	16.0119
	2559884	21.3619		216134	20.286		991	19.2577		923	23.2728		1914	21.0053
	2418305	20.1804		213737	20.061		1204	23.3968		725	18.2804		1929	21.1699
	1676492	13.9901		149162	14.0001		847	16.4594		395	9.95966		1242	13.6304
	1236093	10.315		106577	10.0031		531	10.3187		337	8.49723		868	9.5259
Total	11983418	100		1065435	100		5146	100		3966	100		9112	100
2019
NE	2047349	17.4732	KK	169484	17.0292	Khok Samran	999	19.0286	Don Chang	647	18.2768		1646	18.7258
	1801993	15.3792		155012	15.5751		637	12.1333		633	17.8814		1270	14.4482
	2428135	20.723		200406	20.1362		936	17.8286		828	23.3898		1764	20.0683
	2445216	20.8688		211407	21.2415		1221	23.2571		695	19.6328		1916	21.7975
	1708039	14.5773		149478	15.0191		888	16.9143		418	11.8079		1306	14.8578
	1286343	10.9784		109466	10.9988		569	10.8381		319	9.0113		888	10.1024
Total	11717075	100		995253	100		5250	100		3540	100		8790	100
